# Supplementary material for: ﻿Taxonomic study on the genus Stenochironomus Kieffer from the Baishanzu Nature Reserve, China (Diptera, Chironomidae)
Source: Zookeys. 2022 Jun 9;1104:93–113. doi: 10.3897/zookeys.1104.81403 (PMC9848771; doi:10.3897/zookeys.1104.81403)
Supplement: XML Treatment for Stenochironomus annulus [file zookeys.1104.81403-treatment1.xml]

<!DOCTYPE tp:taxon-treatment
  PUBLIC "-//TaxonX//DTD Taxonomic Treatment Publishing DTD v0 20100105//EN" "tax-treatment-NSO.dtd">
<tp:taxon-treatment xmlns:tp="http://www.plazi.org/taxpub"><tp:treatment-meta><kwd-group><label>Taxon classification</label><kwd>
                <named-content content-type="kingdom">Animalia</named-content>
              </kwd><kwd>
                <named-content content-type="order">Diptera</named-content>
              </kwd><kwd>
                <named-content content-type="family">Chironomidae</named-content>
              </kwd></kwd-group><mixed-citation publication-type="journal"><person-group><name><surname>Song</surname><given-names>Chao</given-names></name><name><surname>Zhu</surname><given-names>Bin-Qing</given-names></name><name><surname>Moubayed-Breil</surname><given-names>Joel</given-names></name><name><surname>Lei</surname><given-names>Teng</given-names></name><name><surname>Qi</surname><given-names>Xin</given-names></name></person-group><article-title>﻿Taxonomic study on the genus <italic><tp:taxon-name><tp:taxon-name-part taxon-name-part-type="genus" reg="Stenochironomus">Stenochironomus</tp:taxon-name-part></tp:taxon-name></italic> Kieffer from the Baishanzu Nature Reserve, China (<tp:taxon-name><tp:taxon-name-part taxon-name-part-type="order">Diptera</tp:taxon-name-part></tp:taxon-name>, <tp:taxon-name><tp:taxon-name-part taxon-name-part-type="family">Chironomidae</tp:taxon-name-part></tp:taxon-name>)</article-title><source>Zookeys</source><day>09</day><month>06</month><year>2022</year><volume>1104</volume><fpage>93</fpage><lpage>113</lpage><pub-id pub-id-type="doi">10.3897/zookeys.1104.81403</pub-id></mixed-citation></tp:treatment-meta><tp:nomenclature><label>﻿</label><tp:taxon-name>
              <object-id xmlns:xlink="http://www.w3.org/1999/xlink" content-type="arpha" xlink:type="simple">168CDC8D-9D95-5473-AFC8-E696391A6376</object-id>
              <tp:taxon-name-part taxon-name-part-type="genus" reg="Stenochironomus">Stenochironomus</tp:taxon-name-part>
              <tp:taxon-name-part taxon-name-part-type="species" reg="annulus">annulus</tp:taxon-name-part>
              <object-id xmlns:xlink="http://www.w3.org/1999/xlink" content-type="zoobank" xlink:type="simple">http://zoobank.org/793EEC94-E1E4-45F7-906E-13154716B102</object-id>
            </tp:taxon-name><tp:taxon-authority>Song &amp; Qi</tp:taxon-authority><tp:taxon-status xmlns:xlink="http://www.w3.org/1999/xlink" xlink:type="simple">sp. nov.</tp:taxon-status><xref ref-type="fig" rid="F3">Figs 3</xref><xref ref-type="fig" rid="F4">, 4</xref><xref ref-type="fig" rid="F5">, 5</xref></tp:nomenclature><tp:treatment-sec sec-type="type material" id="SECID0EHYAG"><title>Type material.</title><p><bold><italic>Holotype</italic></bold> (<abbrev xmlns:xlink="http://www.w3.org/1999/xlink" xlink:title="Barcode of Life Data Systems" id="ABBRID0ESYAG" xlink:type="simple">BOLD</abbrev> &amp; <abbrev xmlns:xlink="http://www.w3.org/1999/xlink" xlink:title="College of Life Sciences, Taizhou University" id="ABBRID0EWYAG" xlink:type="simple">TZU</abbrev> sample ID: ZJCH220; Field ID: BSZ87) 1 male, China, Zhejiang Province, Lishui City, Qingyuan County, Baishanzu National Nature Reserve,<named-content xmlns:xlink="http://www.w3.org/1999/xlink" content-type="dwc:verbatimCoordinates" xlink:type="simple"><named-content content-type="geo-json" specific-use="{&#34;type&#34;:&#34;Point&#34;,&#34;coordinates&#34;:[119.310000,27.760000]}" id="NCID0E4YAG" xlink:type="simple"> 27.76°N, 119.31°E</named-content></named-content>, 11–12. VIII. 2020, light trap, Qi X &amp; Song C. <bold><italic>Paratypes</italic></bold>: 2 males, same data as for holotype.</p></tp:treatment-sec><tp:treatment-sec sec-type="description" id="SECID0EFZAG"><title>Diagnostic characters.</title><p>The adult males of <italic><tp:taxon-name><tp:taxon-name-part taxon-name-part-type="genus" reg="Stenochironomus">S.</tp:taxon-name-part><tp:taxon-name-part taxon-name-part-type="species" reg="annulus">annulus</tp:taxon-name-part></tp:taxon-name></italic> sp. nov. can be separated from known <italic><tp:taxon-name><tp:taxon-name-part taxon-name-part-type="genus" reg="Stenochironomus">Stenochironomus</tp:taxon-name-part></tp:taxon-name></italic> species from China by the following combination of characters: spots on the membrane of wing restricted to <abbrev xmlns:xlink="http://www.w3.org/1999/xlink" xlink:title="cross-vein between radius and media" id="ABBRID0E4ZAG" xlink:type="simple">RM</abbrev> and FCu areas; posterior portion of median vittae with little pale pigmentation; lateral vittae with stripe markings; postnotum with markings reaching the posterior margin; femur of mid and hind legs with an <tp:taxon-name><tp:taxon-name-part taxon-name-part-type="genus" reg="Stenochironomus"/><tp:taxon-name-part taxon-name-part-type="species" reg="annulus">annulus</tp:taxon-name-part></tp:taxon-name> medially on each; superior volsella cylindrical, with four long setae; inferior volsella extending beyond apex of anal point, with two or three bristles and one well-developed terminal spine.</p></tp:treatment-sec><tp:treatment-sec sec-type="etymology" id="SECID0EK1AG"><title>Etymology.</title><p>The specific name refers to the circular ring markings of the femur of mid and hind legs of the male adult.</p></tp:treatment-sec><tp:treatment-sec sec-type="description" id="SECID0EP1AG"><title>Description.</title><p>Male imago (N = 3). Total length 3.59–4.17, 3.87 mm. Wing length 1.95–2.03, 2.00 mm. Total length / wing length 1.75–2.05, 1.94. Wing length / length of pro-femur 1.58–1.93, 1.73.</p><p><bold><italic>Coloration</italic></bold> (Fig. <xref ref-type="fig" rid="F3">3</xref>). Mature adult mostly brownish. Head yellow. Thorax yellowish except for the lateral vittae, postnotum with dark pigmentation and medial lateral with light pigmentation (sometimes difficult to observe). Membrane with 2 dark spots restricted to <abbrev xmlns:xlink="http://www.w3.org/1999/xlink" xlink:title="cross-vein between radius and media" id="ABBRID0E61AG" xlink:type="simple">RM</abbrev> and FCu areas. Legs. Apical 3/5 of femur of P1 dark brown; apical and annulus of femur, and <abbrev xmlns:xlink="http://www.w3.org/1999/xlink" xlink:title="tarsomere" id="ABBRID0ED2AG" xlink:type="simple">Ta</abbrev> 5 P2–P3 dark brown; basal 1/2 of tibia of P3 dark brown. Abdomen. Tergites V–IX brown.</p><fig id="F3" position="float" orientation="portrait"><object-id xmlns:xlink="http://www.w3.org/1999/xlink" content-type="doi" xlink:type="simple">10.3897/zookeys.1104.81403.figure3</object-id><object-id xmlns:xlink="http://www.w3.org/1999/xlink" content-type="arpha" xlink:type="simple">AB1E567D-6FDE-52A7-952A-C0B8657176A4</object-id><label>Figure 3.</label><caption><p>Male adult (holotype, in lateral view) of <italic><tp:taxon-name><tp:taxon-name-part taxon-name-part-type="genus" reg="Stenochironomus">Stenochironomus</tp:taxon-name-part><tp:taxon-name-part taxon-name-part-type="species" reg="annulus">annulus</tp:taxon-name-part></tp:taxon-name></italic> Song &amp; Qi sp. nov.</p></caption><graphic xmlns:xlink="http://www.w3.org/1999/xlink" xlink:href="zookeys-1104-093_article-81403__-g003.jpg" position="float" orientation="portrait" xlink:type="simple" id="oo_693995.jpg"><uri content-type="original_file" xlink:type="simple">https://binary.pensoft.net/fig/693995</uri></graphic></fig><p><bold><italic>Head</italic>.</bold><abbrev xmlns:xlink="http://www.w3.org/1999/xlink" xlink:title="antennal ratio" id="ABBRID0EG3AG" xlink:type="simple">AR</abbrev> 1.62–1.88 (2), ultimate flagellomere 680–770 µm long; Temporals 10–13, 12 setae including 5–8 inner, and 2–3 outer, verticals, postorbitals 1–3. Clypeus with 15–22, 19 setae. Tentorium 170–205 μm long, 45–53 μm wide at the widest part. Palp 5-segmented, lengths (in μm) of segments: 60–70, 66; 50–70, 60; 193–220, 203; 140–160, 152; 208–288, 248. Palpomere ratio (5<sup>th</sup> / 3<sup>rd</sup>) 1.09–1.31, 1.22.</p><p><bold><italic>Thorax</italic>.</bold> Dorsocentrals 16–17, 18; acrostichals 12–15, 14; prealars 5–6, 6; Scutellum with 11–13 setae in 2 rows.</p><p><bold><italic>Wing</italic></bold> (Fig. <xref ref-type="fig" rid="F4">4A</xref>). <abbrev xmlns:xlink="http://www.w3.org/1999/xlink" xlink:title="venarum ratio, length of Cu / length of M." id="ABBRID0EA4AG" xlink:type="simple">VR</abbrev> 1.08–1.08, 1.06. Brachiolum with 2–3 setae. Distribution of setae on veins: R, 31–39, 34; R1, 28–40, 34; R4+5, 33–62, 46. Squama with 8–12, 10 setae. Anal lobe normally developed.</p><fig id="F4" position="float" orientation="portrait"><object-id xmlns:xlink="http://www.w3.org/1999/xlink" content-type="doi" xlink:type="simple">10.3897/zookeys.1104.81403.figure4</object-id><object-id xmlns:xlink="http://www.w3.org/1999/xlink" content-type="arpha" xlink:type="simple">6693891F-AD70-59CB-9342-3BBBE8C35040</object-id><label>Figure 4.</label><caption><p>Male adult of <italic><tp:taxon-name><tp:taxon-name-part taxon-name-part-type="genus" reg="Stenochironomus">Stenochironomus</tp:taxon-name-part><tp:taxon-name-part taxon-name-part-type="species" reg="annulus">annulus</tp:taxon-name-part></tp:taxon-name></italic> Song &amp; Qi, sp. nov. <bold>A</bold> wing <bold>B</bold> hypopygium in dorsal view <bold>C</bold> hypopygium in ventral view <bold>D</bold> legs.</p></caption><graphic xmlns:xlink="http://www.w3.org/1999/xlink" xlink:href="zookeys-1104-093_article-81403__-g004.jpg" position="float" orientation="portrait" xlink:type="simple" id="oo_693996.jpg"><uri content-type="original_file" xlink:type="simple">https://binary.pensoft.net/fig/693996</uri></graphic></fig><p><bold><italic>Legs</italic></bold> (Fig. <xref ref-type="fig" rid="F4">4D</xref>). Fore leg: width at apex of tibia 43–50, 46 μm, tibia with blunt scale 35–40, 38 µm long. Mid leg: width at apex of tibia 53–65, 59 μm, tibia with 2 apical spurs 35–38, 37 and 40–45, 43 µm long. Hind leg: tibia 60–73 μm width at apex; tibial spurs 40–43, 42 and 40–43, 42 µm long, slightly fused medially. Lengths (in μm) and proportions of legs in Table <xref ref-type="table" rid="T3">3</xref>.</p><table-wrap id="T3" position="float" orientation="portrait"><label>Table 3.</label><caption><p>Male adult of <italic><tp:taxon-name><tp:taxon-name-part taxon-name-part-type="genus" reg="Stenochironomus">Stenochironomus</tp:taxon-name-part><tp:taxon-name-part taxon-name-part-type="species" reg="annulus">annulus</tp:taxon-name-part></tp:taxon-name></italic> sp. nov. Length (in µm) and proportions of legs (<italic>N</italic> = 3).</p></caption><table id="TID0ES4AI" rules="all"><tbody><tr><th rowspan="1" colspan="1"/><th rowspan="1" colspan="1">P1</th><th rowspan="1" colspan="1">P2</th><th rowspan="1" colspan="1">P3</th></tr><tr><td rowspan="1" colspan="1">
                      <abbrev xmlns:xlink="http://www.w3.org/1999/xlink" xlink:title="femur" id="ABBRID0EEABG" xlink:type="simple">Fe</abbrev>
                    </td><td rowspan="1" colspan="1">1060–1280, 1156</td><td rowspan="1" colspan="1">920–1110, 993</td><td rowspan="1" colspan="1">1120–1250, 1170</td></tr><tr><td rowspan="1" colspan="1">
                      <abbrev xmlns:xlink="http://www.w3.org/1999/xlink" xlink:title="tibia" id="ABBRID0EWABG" xlink:type="simple">Ti</abbrev>
                    </td><td rowspan="1" colspan="1">1050–1150, 1116</td><td rowspan="1" colspan="1">850–930, 893</td><td rowspan="1" colspan="1">1070–1100, 1060</td></tr><tr><td rowspan="1" colspan="1">
                      <abbrev xmlns:xlink="http://www.w3.org/1999/xlink" xlink:title="tarsomere" id="ABBRID0EIBBG" xlink:type="simple">Ta</abbrev>
                      <sub>1</sub>
                    </td><td rowspan="1" colspan="1">1500–1700, 1610</td><td rowspan="1" colspan="1">540–720, 656</td><td rowspan="1" colspan="1">860–910, 890</td></tr><tr><td rowspan="1" colspan="1">
                      <abbrev xmlns:xlink="http://www.w3.org/1999/xlink" xlink:title="tarsomere" id="ABBRID0E3BBG" xlink:type="simple">Ta</abbrev>
                      <sub>2</sub>
                    </td><td rowspan="1" colspan="1">750–820, 796</td><td rowspan="1" colspan="1">370–380, 373</td><td rowspan="1" colspan="1">460–500, 483</td></tr><tr><td rowspan="1" colspan="1">
                      <abbrev xmlns:xlink="http://www.w3.org/1999/xlink" xlink:title="tarsomere" id="ABBRID0EQCBG" xlink:type="simple">Ta</abbrev>
                      <sub>3</sub>
                    </td><td rowspan="1" colspan="1">630–660, 647</td><td rowspan="1" colspan="1">270–280, 273</td><td rowspan="1" colspan="1">360–380, 370</td></tr><tr><td rowspan="1" colspan="1">
                      <abbrev xmlns:xlink="http://www.w3.org/1999/xlink" xlink:title="tarsomere" id="ABBRID0EEDBG" xlink:type="simple">Ta</abbrev>
                      <sub>4</sub>
                    </td><td rowspan="1" colspan="1">440–570, 507</td><td rowspan="1" colspan="1">150–160, 156</td><td rowspan="1" colspan="1">220–220, 220</td></tr><tr><td rowspan="1" colspan="1">
                      <abbrev xmlns:xlink="http://www.w3.org/1999/xlink" xlink:title="tarsomere" id="ABBRID0EYDBG" xlink:type="simple">Ta</abbrev>
                      <sub>5</sub>
                    </td><td rowspan="1" colspan="1">210–240, 230</td><td rowspan="1" colspan="1">75–90, 82</td><td rowspan="1" colspan="1">80–100, 90</td></tr><tr><td rowspan="1" colspan="1">
                      <abbrev xmlns:xlink="http://www.w3.org/1999/xlink" xlink:title="leg ratio; Length of ta1 / length of tibia" id="ABBRID0EMEBG" xlink:type="simple">LR</abbrev>
                    </td><td rowspan="1" colspan="1">1.42–1.48, 1.44</td><td rowspan="1" colspan="1">0.64–0.80, 0.73</td><td rowspan="1" colspan="1">0.82–0.85, 0.84</td></tr><tr><td rowspan="1" colspan="1">
                      <abbrev xmlns:xlink="http://www.w3.org/1999/xlink" xlink:title="length of (femur + tibia + ta1) / length of (ta2 + ta3 + ta4 + ta5)" id="ABBRID0E5EBG" xlink:type="simple">BV</abbrev>
                    </td><td rowspan="1" colspan="1">1.75–1.80, 1.78</td><td rowspan="1" colspan="1">2.65–3.10, 2.87</td><td rowspan="1" colspan="1">2.64–2.78, 2.68</td></tr><tr><td rowspan="1" colspan="1">SV</td><td rowspan="1" colspan="1">1.35–1.45, 1.41</td><td rowspan="1" colspan="1">2.52–3.33, 2.91</td><td rowspan="1" colspan="1">2.42–2.61, 2.50</td></tr></tbody></table></table-wrap><p><bold><italic>Hypopygium</italic></bold> (Figs <xref ref-type="fig" rid="F4">4B, C</xref>, <xref ref-type="fig" rid="F5">5</xref>). Anal point straight and parallel-sided in dorsal view, 103–113, 100 μm long and 30–43, 35 µm wide at base, 8–10, 9 µm wide at apex. Tergite IX with 19–22, 20 long setae medially and posterior margin of tergite IX with 6 strong setae and 5 spines. Laterosternite IX with 4–4, 4 setae. Transverse sternapodeme 43–50, 47 μm long; phallapodeme 78–88, 85 μm long. Gonocoxite 173–185, 181 μm long, gonostylus 205–270, 238 μm long. Superior volsella cylindrical, 40–45, 43 μm long, 20–20, 20 μm wide, with 4–5 long setae (Fig. <xref ref-type="fig" rid="F4">4C</xref>). Inferior volsella elongate, 203–228 μm long, extending beyond the apex of anal point, with 2–3 long bristles and 1 strong terminal spine. <abbrev xmlns:xlink="http://www.w3.org/1999/xlink" xlink:title="hypopygium ratio, length of gonocoxite / length of gonostylus" id="ABBRID0ELGBG" xlink:type="simple">HR</abbrev> 0.64–0.90, 0.77, <abbrev xmlns:xlink="http://www.w3.org/1999/xlink" xlink:title="hypopygium value, total length / 10* length of gonostylus" id="ABBRID0EPGBG" xlink:type="simple">HV</abbrev> 1.46–1.75, 1.64.</p><fig id="F5" position="float" orientation="portrait"><object-id xmlns:xlink="http://www.w3.org/1999/xlink" content-type="doi" xlink:type="simple">10.3897/zookeys.1104.81403.figure5</object-id><object-id xmlns:xlink="http://www.w3.org/1999/xlink" content-type="arpha" xlink:type="simple">BD66F5DC-2F0E-5C15-9D14-6C0609E5A7C5</object-id><label>Figure 5.</label><caption><p>Male adult (holotype) of <italic><tp:taxon-name><tp:taxon-name-part taxon-name-part-type="genus" reg="Stenochironomus">Stenochironomus</tp:taxon-name-part><tp:taxon-name-part taxon-name-part-type="species" reg="annulus">annulus</tp:taxon-name-part></tp:taxon-name></italic> Song &amp; Qi sp. nov. <bold>A</bold> hypopygium in dorsal view <bold>B</bold> hypopygium in ventral view <bold>C</bold> superior volsella.</p></caption><graphic xmlns:xlink="http://www.w3.org/1999/xlink" xlink:href="zookeys-1104-093_article-81403__-g005.jpg" position="float" orientation="portrait" xlink:type="simple" id="oo_693997.jpg"><uri content-type="original_file" xlink:type="simple">https://binary.pensoft.net/fig/693997</uri></graphic></fig><p>Immature stages and female unknown.</p></tp:treatment-sec><tp:treatment-sec sec-type="remarks" id="SECID0ESHBG"><title>Remarks.</title><p>Morphologically, <italic><tp:taxon-name><tp:taxon-name-part taxon-name-part-type="genus" reg="Stenochironomus">S.</tp:taxon-name-part><tp:taxon-name-part taxon-name-part-type="species" reg="annulus">annulus</tp:taxon-name-part></tp:taxon-name></italic> sp. nov. shows high similarity to <italic><tp:taxon-name><tp:taxon-name-part taxon-name-part-type="genus" reg="Stenochironomus">Stenochironomus</tp:taxon-name-part><tp:taxon-name-part taxon-name-part-type="species" reg="xianjuensis">xianjuensis</tp:taxon-name-part></tp:taxon-name></italic> Zhang, Gu, Qi &amp; Wang, 2016, on the basis of the following similar common characters: membrane of wing with similar spot patterns; cylindrical superior and inferior volsella. However, the new described species could be distinguished in having a straight and parallel-sided anal point and different leg pigmentation patterns. According to the molecular data, <italic><tp:taxon-name><tp:taxon-name-part taxon-name-part-type="genus" reg="Stenochironomus">S.</tp:taxon-name-part><tp:taxon-name-part taxon-name-part-type="species" reg="annulus">annulus</tp:taxon-name-part></tp:taxon-name></italic> is sister to <italic><tp:taxon-name><tp:taxon-name-part taxon-name-part-type="genus" reg="Stenochironomus">S.</tp:taxon-name-part><tp:taxon-name-part taxon-name-part-type="species" reg="gibbus">gibbus</tp:taxon-name-part></tp:taxon-name></italic> (Fig. <xref ref-type="fig" rid="F1">1</xref>), but could be separated by thorax vittate and leg coloration (Table <xref ref-type="table" rid="T4">4</xref>).</p><table-wrap id="T4" position="float" orientation="portrait"><label>Table 4.</label><caption><p>Main differences between <italic><tp:taxon-name><tp:taxon-name-part taxon-name-part-type="genus" reg="Stenochironomus">S.</tp:taxon-name-part><tp:taxon-name-part taxon-name-part-type="species" reg="annulus">annulus</tp:taxon-name-part></tp:taxon-name></italic> sp. nov., <italic><tp:taxon-name><tp:taxon-name-part taxon-name-part-type="genus" reg="Stenochironomus">S.</tp:taxon-name-part><tp:taxon-name-part taxon-name-part-type="species" reg="baishanzuensis">baishanzuensis</tp:taxon-name-part></tp:taxon-name></italic> sp. nov., <italic><tp:taxon-name><tp:taxon-name-part taxon-name-part-type="genus" reg="Stenochironomus">S.</tp:taxon-name-part><tp:taxon-name-part taxon-name-part-type="species" reg="gibbus">gibbus</tp:taxon-name-part></tp:taxon-name></italic>, and <italic><tp:taxon-name><tp:taxon-name-part taxon-name-part-type="genus" reg="Stenochironomus">S.</tp:taxon-name-part><tp:taxon-name-part taxon-name-part-type="species" reg="xianjuensis">xianjuensis</tp:taxon-name-part></tp:taxon-name></italic>.</p></caption><table id="TID0E6FBI" rules="all"><tbody><tr><th rowspan="1" colspan="1"/><th rowspan="1" colspan="1">Thorax vittae</th><th rowspan="1" colspan="1">Anal point</th><th rowspan="1" colspan="1">Legs pattern</th></tr><tr><td rowspan="1" colspan="1">
                      <italic>
                        <tp:taxon-name><tp:taxon-name-part taxon-name-part-type="genus" reg="Stenochironomus">S.</tp:taxon-name-part><tp:taxon-name-part taxon-name-part-type="species" reg="annulus">annulus</tp:taxon-name-part></tp:taxon-name>
                      </italic>
                    </td><td rowspan="1" colspan="1">Median vittae not obvious; lateral vittae with stripe pigmentation</td><td rowspan="1" colspan="1">Anal point straight and parallel-sided</td><td rowspan="1" colspan="1">With dark annulus on femur of P2 and P3</td></tr><tr><td rowspan="1" colspan="1">
                      <italic>
                        <tp:taxon-name><tp:taxon-name-part taxon-name-part-type="genus" reg="Stenochironomus">S.</tp:taxon-name-part><tp:taxon-name-part taxon-name-part-type="species" reg="baishanzuensis">baishanzuensis</tp:taxon-name-part></tp:taxon-name>
                      </italic>
                    </td><td rowspan="1" colspan="1">Median vittae with little pigmentation; lateral vittae with stripe pigmentation</td><td rowspan="1" colspan="1">Anal point straight and parallel-sided</td><td rowspan="1" colspan="1">Entire femur of P2 pale; femur of P3 brown</td></tr><tr><td rowspan="1" colspan="1">
                      <italic>
                        <tp:taxon-name><tp:taxon-name-part taxon-name-part-type="genus" reg="Stenochironomus">S.</tp:taxon-name-part><tp:taxon-name-part taxon-name-part-type="species" reg="gibbus">gibbus</tp:taxon-name-part></tp:taxon-name>
                      </italic>
                    </td><td rowspan="1" colspan="1">Thorax without pigmentation</td><td rowspan="1" colspan="1">Apex parallel-sided to slightly bulbous</td><td rowspan="1" colspan="1">Nearly 1/2 to entire femur of P2; basal 0.12–0.30 femur of P3 dark brown;</td></tr><tr><td rowspan="1" colspan="1">
                      <italic>
                        <tp:taxon-name><tp:taxon-name-part taxon-name-part-type="genus" reg="Stenochironomus">S.</tp:taxon-name-part><tp:taxon-name-part taxon-name-part-type="species" reg="xianjuensis">xianjuensis</tp:taxon-name-part></tp:taxon-name>
                      </italic>
                    </td><td rowspan="1" colspan="1">Thorax without median vittae; lateral vittae with stripe pigmentation</td><td rowspan="1" colspan="1">Apex of anal point swollen and rounded</td><td rowspan="1" colspan="1">Apical 1/4 of P2 and P3 brown</td></tr></tbody></table></table-wrap></tp:treatment-sec><tp:treatment-sec sec-type="distribution" id="SECID0EWOBG"><title>Distribution.</title><p>The species is currently known only from Zhejiang Province in Oriental China.</p></tp:treatment-sec><tp:treatment-sec><!--Section generated to contain objects referenced in tp:taxon-treatment.--><fig id="F1" position="float" orientation="portrait"><object-id xmlns:xlink="http://www.w3.org/1999/xlink" content-type="doi" xlink:type="simple">10.3897/zookeys.1104.81403.figure1</object-id><object-id xmlns:xlink="http://www.w3.org/1999/xlink" content-type="arpha" xlink:type="simple">776E6FF5-C63F-561B-88E5-AD6B0347B275</object-id><label>Figure 1.</label><caption><p>Neighbour-joining tree for twelve species of <italic><tp:taxon-name><tp:taxon-name-part taxon-name-part-type="genus" reg="Stenochironomus">Stenochironomus</tp:taxon-name-part></tp:taxon-name></italic> based on <abbrev xmlns:xlink="http://www.w3.org/1999/xlink" xlink:title="Kimura 2-Parameter" id="ABBRID0EOUAG" xlink:type="simple">K2P</abbrev> distance in DNA barcodes. Clade in yellow represents <italic><tp:taxon-name><tp:taxon-name-part taxon-name-part-type="genus" reg="Stenochironomus">S.</tp:taxon-name-part><tp:taxon-name-part taxon-name-part-type="species" reg="annulus">annulus</tp:taxon-name-part></tp:taxon-name></italic> sp. nov., red represents <italic><tp:taxon-name><tp:taxon-name-part taxon-name-part-type="genus" reg="Stenochironomus">S.</tp:taxon-name-part><tp:taxon-name-part taxon-name-part-type="species" reg="baishanzuensis">baishanzuensis</tp:taxon-name-part></tp:taxon-name></italic> sp. nov. Numbers on branches represent bootstrap support (&gt;75%) based on 1000 replicates; scale equals <abbrev xmlns:xlink="http://www.w3.org/1999/xlink" xlink:title="Kimura 2-Parameter" id="ABBRID0EIVAG" xlink:type="simple">K2P</abbrev> genetic distance.</p></caption><graphic xmlns:xlink="http://www.w3.org/1999/xlink" xlink:href="zookeys-1104-093_article-81403__-g001.jpg" position="float" orientation="portrait" xlink:type="simple" id="oo_693993.jpg"><uri content-type="original_file" xlink:type="simple">https://binary.pensoft.net/fig/693993</uri></graphic></fig></tp:treatment-sec></tp:taxon-treatment>
