# Supplementary material for: ﻿Taxonomic study on the genus Stenochironomus Kieffer from the Baishanzu Nature Reserve, China (Diptera, Chironomidae)
Source: Zookeys. 2022 Jun 9;1104:93–113. doi: 10.3897/zookeys.1104.81403 (PMC9848771; doi:10.3897/zookeys.1104.81403)
Supplement: XML Treatment for Stenochironomus baishanzuensis [file zookeys.1104.81403-treatment2.xml]

<!DOCTYPE tp:taxon-treatment
  PUBLIC "-//TaxonX//DTD Taxonomic Treatment Publishing DTD v0 20100105//EN" "tax-treatment-NSO.dtd">
<tp:taxon-treatment xmlns:tp="http://www.plazi.org/taxpub"><tp:treatment-meta><kwd-group><label>Taxon classification</label><kwd>
                <named-content content-type="kingdom">Animalia</named-content>
              </kwd><kwd>
                <named-content content-type="order">Diptera</named-content>
              </kwd><kwd>
                <named-content content-type="family">Chironomidae</named-content>
              </kwd></kwd-group><mixed-citation publication-type="journal"><person-group><name><surname>Song</surname><given-names>Chao</given-names></name><name><surname>Zhu</surname><given-names>Bin-Qing</given-names></name><name><surname>Moubayed-Breil</surname><given-names>Joel</given-names></name><name><surname>Lei</surname><given-names>Teng</given-names></name><name><surname>Qi</surname><given-names>Xin</given-names></name></person-group><article-title>﻿Taxonomic study on the genus <italic><tp:taxon-name><tp:taxon-name-part taxon-name-part-type="genus" reg="Stenochironomus">Stenochironomus</tp:taxon-name-part></tp:taxon-name></italic> Kieffer from the Baishanzu Nature Reserve, China (<tp:taxon-name><tp:taxon-name-part taxon-name-part-type="order">Diptera</tp:taxon-name-part></tp:taxon-name>, <tp:taxon-name><tp:taxon-name-part taxon-name-part-type="family">Chironomidae</tp:taxon-name-part></tp:taxon-name>)</article-title><source>Zookeys</source><day>09</day><month>06</month><year>2022</year><volume>1104</volume><fpage>93</fpage><lpage>113</lpage><pub-id pub-id-type="doi">10.3897/zookeys.1104.81403</pub-id></mixed-citation></tp:treatment-meta><tp:nomenclature><label>﻿</label><tp:taxon-name>
              <object-id xmlns:xlink="http://www.w3.org/1999/xlink" content-type="arpha" xlink:type="simple">6DA95692-6B0B-5822-962C-8C6E5694AC2C</object-id>
              <tp:taxon-name-part taxon-name-part-type="genus" reg="Stenochironomus">Stenochironomus</tp:taxon-name-part>
              <tp:taxon-name-part taxon-name-part-type="species" reg="baishanzuensis">baishanzuensis</tp:taxon-name-part>
              <object-id xmlns:xlink="http://www.w3.org/1999/xlink" content-type="zoobank" xlink:type="simple">http://zoobank.org/16D79540-7339-434A-9662-29D1BB5F360B</object-id>
            </tp:taxon-name><tp:taxon-authority>Song &amp; Qi</tp:taxon-authority><tp:taxon-status xmlns:xlink="http://www.w3.org/1999/xlink" xlink:type="simple">sp. nov.</tp:taxon-status><xref ref-type="fig" rid="F6">Figs 6</xref><xref ref-type="fig" rid="F7">, 7</xref><xref ref-type="fig" rid="F8">, 8</xref></tp:nomenclature><tp:treatment-sec sec-type="type material" id="SECID0ERQBG"><title>Type material.</title><p><bold><italic>Holotype</italic></bold> (<abbrev xmlns:xlink="http://www.w3.org/1999/xlink" xlink:title="Barcode of Life Data Systems" id="ABBRID0E3QBG" xlink:type="simple">BOLD</abbrev> &amp; <abbrev xmlns:xlink="http://www.w3.org/1999/xlink" xlink:title="College of Life Sciences, Taizhou University" id="ABBRID0EARBG" xlink:type="simple">TZU</abbrev> sample ID: ZJCH226; Field ID: BSZ93) 1 male, China, Zhejiang Province, Lishui City, Qingyuan County, Baishanzu National Nature Reserve, <named-content xmlns:xlink="http://www.w3.org/1999/xlink" content-type="dwc:verbatimCoordinates" xlink:type="simple"><named-content content-type="geo-json" specific-use="{&#34;type&#34;:&#34;Point&#34;,&#34;coordinates&#34;:[119.310000,27.760000]}" id="NCID0EHRBG" xlink:type="simple">27.76°N, 119.31°E</named-content></named-content>, 11–12. VIII. 2020, Qi X. &amp; Song C., collected by light trap. <bold><italic>Paratypes</italic></bold>: 2 males, same data as for holotype.</p></tp:treatment-sec><tp:treatment-sec sec-type="description" id="SECID0EPRBG"><title>Diagnostic characters.</title><p>Adult males of <italic><tp:taxon-name><tp:taxon-name-part taxon-name-part-type="genus" reg="Stenochironomus">S.</tp:taxon-name-part><tp:taxon-name-part taxon-name-part-type="species" reg="baishanzuensis">baishanzuensis</tp:taxon-name-part></tp:taxon-name></italic> sp. nov. can be distinguished from other related species by the following combination of characters: membrane of wing with large dark spots on median and apical parts; median vitta, lateral vitta, and postnotum with pigmentation; superior volsella short and broad with four setae; inferior volsella with four long bristles and one stout terminal spine, not overreaching apex of anal point.</p></tp:treatment-sec><tp:treatment-sec sec-type="etymology" id="SECID0EASBG"><title>Etymology.</title><p>The specific name refers to the Baishanzu National Nature Reserve, where the holotype was collected.</p></tp:treatment-sec><tp:treatment-sec sec-type="description" id="SECID0EFSBG"><title>Description.</title><p>Male imago (N = 3). Total length 3.98–4.22, 4.07 mm. Wing length 1.90–2.13, 2.05 mm. Total length / wing length 1.87–2.22, 1.99. Wing length / length of pro-femur 1.63–1.65, 1.64.</p><p><bold><italic>Coloration</italic></bold> (Fig. <xref ref-type="fig" rid="F6">6</xref>). Head. Antennal hairs dark; palpomeres dark. Thorax almost pale yellow, with posterior portion of media vitta, posterior 3/4 portion of postnotum, and almost the lateral vitta dark brown. Membrane with 2 dark spots located around <abbrev xmlns:xlink="http://www.w3.org/1999/xlink" xlink:title="cross-vein between radius and media" id="ABBRID0EVSBG" xlink:type="simple">RM</abbrev> and FCu areas (median spot is darker). Legs. P1: knee, tibia and <abbrev xmlns:xlink="http://www.w3.org/1999/xlink" xlink:title="tarsomere" id="ABBRID0EZSBG" xlink:type="simple">Ta</abbrev> 1 dark brown, basal 3/4 of femur and <abbrev xmlns:xlink="http://www.w3.org/1999/xlink" xlink:title="tarsomere" id="ABBRID0E4SBG" xlink:type="simple">Ta</abbrev> 2–5 pale yellowish; P2: yellowish with brownish knee; P3: yellowish with brownish knees and tibia. Abdomen almost light brown with T VI–VII dark brown.</p><fig id="F6" position="float" orientation="portrait"><object-id xmlns:xlink="http://www.w3.org/1999/xlink" content-type="doi" xlink:type="simple">10.3897/zookeys.1104.81403.figure6</object-id><object-id xmlns:xlink="http://www.w3.org/1999/xlink" content-type="arpha" xlink:type="simple">EA51D50F-5FA9-5841-BA96-FBBCF466357C</object-id><label>Figure 6.</label><caption><p>Male adult (holotype, in dorsal view) of <italic><tp:taxon-name><tp:taxon-name-part taxon-name-part-type="genus" reg="Stenochironomus">Stenochironomus</tp:taxon-name-part><tp:taxon-name-part taxon-name-part-type="species" reg="baishanzuensis">baishanzuensis</tp:taxon-name-part></tp:taxon-name></italic> Song &amp; Qi sp. nov. male.</p></caption><graphic xmlns:xlink="http://www.w3.org/1999/xlink" xlink:href="zookeys-1104-093_article-81403__-g006.jpg" position="float" orientation="portrait" xlink:type="simple" id="oo_693998.jpg"><uri content-type="original_file" xlink:type="simple">https://binary.pensoft.net/fig/693998</uri></graphic></fig><p><bold><italic>Head</italic>.</bold><abbrev xmlns:xlink="http://www.w3.org/1999/xlink" xlink:title="antennal ratio" id="ABBRID0EAUBG" xlink:type="simple">AR</abbrev> 1.93, ultimate flagellomere 810 µm long (n = 1); Temporals 12–15, 13 setae, including 5–7, 6 inner and 4–6, 5 outer verticals and 2–3, 3, postorbitals. Clypeus with 14–20, 18 setae. Tentorium 155–193, 170 μm long, 35–53, 44 μm wide. Palp 5-segmented, lengths (in μm) of segments: 42–55, 47; 43–65, 53; 200–223, 214; 130–155, 146; 232–275, 253. Palpomere ratio (5<sup>th</sup> / 3<sup>rd</sup>) 1.13–1.26.</p><p><bold><italic>Thorax</italic>.</bold> Dorsocentrals 15–16, 15; acrostichals 12–15, 14; prealars 6–7, 7. Scutellum with 8–9, 9 setae in 2 rows.</p><p><bold><italic>Wing</italic></bold> (Fig. <xref ref-type="fig" rid="F7">7A</xref>). <abbrev xmlns:xlink="http://www.w3.org/1999/xlink" xlink:title="venarum ratio, length of Cu / length of M." id="ABBRID0E1UBG" xlink:type="simple">VR</abbrev> 1.05–1.06, 1.06. Brachiolum with 2 setae. Distribution of setae on veins: R, 30–32, 31; R1, 22–26, 25; R4+5, 36–42, 39. Squama with 10–11, 11 setae. Anal lobe normally developed.</p><fig id="F7" position="float" orientation="portrait"><object-id xmlns:xlink="http://www.w3.org/1999/xlink" content-type="doi" xlink:type="simple">10.3897/zookeys.1104.81403.figure7</object-id><object-id xmlns:xlink="http://www.w3.org/1999/xlink" content-type="arpha" xlink:type="simple">8B2D61EA-9BBB-5210-9A47-72E0B36C9C83</object-id><label>Figure 7.</label><caption><p>Male adult (holotype) of <italic><tp:taxon-name><tp:taxon-name-part taxon-name-part-type="genus" reg="Stenochironomus">Stenochironomus</tp:taxon-name-part><tp:taxon-name-part taxon-name-part-type="species" reg="baishanzuensis">baishanzuensis</tp:taxon-name-part></tp:taxon-name></italic> Song &amp; Qi, sp. nov. <bold>A</bold> wing <bold>B</bold> hypopygium in dorsal <bold>C</bold> hypopygium in ventral view <bold>D</bold> legs.</p></caption><graphic xmlns:xlink="http://www.w3.org/1999/xlink" xlink:href="zookeys-1104-093_article-81403__-g007.jpg" position="float" orientation="portrait" xlink:type="simple" id="oo_693999.jpg"><uri content-type="original_file" xlink:type="simple">https://binary.pensoft.net/fig/693999</uri></graphic></fig><p><bold><italic>Legs</italic></bold> (Fig. <xref ref-type="fig" rid="F7">7D</xref>). Fore leg: apex of tibia 55–61, 58 μm width, tibia with pointed scale 35–38 µm long. Mid leg: apex of tibia 60–68, 65 μm width; tibial spurs 48–55, 51 and 45–55, 49 µm long, completely fused at midline part. Hind leg: apex of tibia 60–68, 64 μm width, tibia with 2 apical spurs 37–50, 47 and 35–47, 41 µm long. Lengths (in μm) and proportions of legs in Table <xref ref-type="table" rid="T5">5</xref>.</p><table-wrap id="T5" position="float" orientation="portrait"><label>Table 5.</label><caption><p>Male adult of <italic><tp:taxon-name><tp:taxon-name-part taxon-name-part-type="genus" reg="Stenochironomus">Stenochironomus</tp:taxon-name-part><tp:taxon-name-part taxon-name-part-type="species" reg="baishanzuensis">baishanzuensis</tp:taxon-name-part></tp:taxon-name></italic> sp. nov. Lengths (in µm) and proportions of legs (<italic>N</italic> = 3, except where otherwise stated).</p></caption><table id="TID0EXNBI" rules="all"><tbody><tr><th rowspan="1" colspan="1"/><th rowspan="1" colspan="1">P1</th><th rowspan="1" colspan="1">P2</th><th rowspan="1" colspan="1">P3</th></tr><tr><td rowspan="1" colspan="1">
                      <abbrev xmlns:xlink="http://www.w3.org/1999/xlink" xlink:title="femur" id="ABBRID0EZXBG" xlink:type="simple">Fe</abbrev>
                    </td><td rowspan="1" colspan="1">1150–1300, 1250</td><td rowspan="1" colspan="1">970–1110, 1053</td><td rowspan="1" colspan="1">1140–1310, 1243</td></tr><tr><td rowspan="1" colspan="1">
                      <abbrev xmlns:xlink="http://www.w3.org/1999/xlink" xlink:title="tibia" id="ABBRID0ELYBG" xlink:type="simple">Ti</abbrev>
                    </td><td rowspan="1" colspan="1">1130–1280, 1230</td><td rowspan="1" colspan="1">870–930, 907</td><td rowspan="1" colspan="1">1050–1250, 1160</td></tr><tr><td rowspan="1" colspan="1">
                      <abbrev xmlns:xlink="http://www.w3.org/1999/xlink" xlink:title="tarsomere" id="ABBRID0E4YBG" xlink:type="simple">Ta</abbrev>
                      <sub>1</sub>
                    </td><td rowspan="1" colspan="1">1250 (<italic>N</italic> = 1)</td><td rowspan="1" colspan="1">480–700, 606</td><td rowspan="1" colspan="1">820–950, 900</td></tr><tr><td rowspan="1" colspan="1">
                      <abbrev xmlns:xlink="http://www.w3.org/1999/xlink" xlink:title="tarsomere" id="ABBRID0EUZBG" xlink:type="simple">Ta</abbrev>
                      <sub>2</sub>
                    </td><td rowspan="1" colspan="1">800 (<italic>N</italic> = 1)</td><td rowspan="1" colspan="1">370–400, 387</td><td rowspan="1" colspan="1">450–520, 477</td></tr><tr><td rowspan="1" colspan="1">
                      <abbrev xmlns:xlink="http://www.w3.org/1999/xlink" xlink:title="tarsomere" id="ABBRID0EL1BG" xlink:type="simple">Ta</abbrev>
                      <sub>3</sub>
                    </td><td rowspan="1" colspan="1">680 (<italic>N</italic> = 1)</td><td rowspan="1" colspan="1">300–340, 317</td><td rowspan="1" colspan="1">380–410, 397</td></tr><tr><td rowspan="1" colspan="1">
                      <abbrev xmlns:xlink="http://www.w3.org/1999/xlink" xlink:title="tarsomere" id="ABBRID0EC2BG" xlink:type="simple">Ta</abbrev>
                      <sub>4</sub>
                    </td><td rowspan="1" colspan="1">560 (<italic>N</italic> = 1)</td><td rowspan="1" colspan="1">180–210, 200</td><td rowspan="1" colspan="1">230–260, 240</td></tr><tr><td rowspan="1" colspan="1">
                      <abbrev xmlns:xlink="http://www.w3.org/1999/xlink" xlink:title="tarsomere" id="ABBRID0EZ2BG" xlink:type="simple">Ta</abbrev>
                      <sub>5</sub>
                    </td><td rowspan="1" colspan="1">270 (<italic>N</italic> = 1)</td><td rowspan="1" colspan="1">90–100, 95</td><td rowspan="1" colspan="1">90–110, 100</td></tr><tr><td rowspan="1" colspan="1">
                      <abbrev xmlns:xlink="http://www.w3.org/1999/xlink" xlink:title="leg ratio; Length of ta1 / length of tibia" id="ABBRID0EQ3BG" xlink:type="simple">LR</abbrev>
                    </td><td rowspan="1" colspan="1">0.98 (<italic>N</italic> = 1)</td><td rowspan="1" colspan="1">0.52–0.75, 0.67</td><td rowspan="1" colspan="1">0.76–0.78, 0.77</td></tr><tr><td rowspan="1" colspan="1">
                      <abbrev xmlns:xlink="http://www.w3.org/1999/xlink" xlink:title="length of (femur + tibia + ta1) / length of (ta2 + ta3 + ta4 + ta5)" id="ABBRID0EF4BG" xlink:type="simple">BV</abbrev>
                    </td><td rowspan="1" colspan="1">2.35 (<italic>N</italic> = 1)</td><td rowspan="1" colspan="1">2.46–2.64, 2.57</td><td rowspan="1" colspan="1">2.59–2.94, 2.72</td></tr><tr><td rowspan="1" colspan="1">SV</td><td rowspan="1" colspan="1">2.06 (<italic>N</italic> = 1)</td><td rowspan="1" colspan="1">2.91–4.17, 3.31</td><td rowspan="1" colspan="1">2.66–2.67, 2.67</td></tr></tbody></table></table-wrap><p><bold><italic>Hypopygium</italic></bold> (Figs <xref ref-type="fig" rid="F7">7B, C</xref>, <xref ref-type="fig" rid="F8">8</xref>). Anal point 110–125, 120 μm long, 30–45, 35 µm wide at base, 10–13, 12 µm wide at apex. Tergite IX with 18–23, 20 long setae medially, and 3–4, 4 setae laterally. Posterior margin of tergite IX with 3–4, 4 spines and 5–7 long setae each side. Transverse sternapodeme 38–53, 44 μm long; phallapodeme 95–113, 105 μm long. Gonocoxite 183–188, 185 μm long. Gonostylus 218–25, 221 μm long. Superior volsella short and broad, 13–15, 14 μm long, 18–25, 21 μm wide, with 4 long setae (Fig. <xref ref-type="fig" rid="F7">7C</xref>). Inferior volsella elongate, 183–192, 187 μm long, extending at most, to apex of anal point, with 4 setae and 1 strong terminal spine. <abbrev xmlns:xlink="http://www.w3.org/1999/xlink" xlink:title="hypopygium ratio, length of gonocoxite / length of gonostylus" id="ABBRID0EY5BG" xlink:type="simple">HR</abbrev> 0.83–0.84, .084, <abbrev xmlns:xlink="http://www.w3.org/1999/xlink" xlink:title="hypopygium value, total length / 10* length of gonostylus" id="ABBRID0E35BG" xlink:type="simple">HV</abbrev> 1.77–1.93.</p><fig id="F8" position="float" orientation="portrait"><object-id xmlns:xlink="http://www.w3.org/1999/xlink" content-type="doi" xlink:type="simple">10.3897/zookeys.1104.81403.figure8</object-id><object-id xmlns:xlink="http://www.w3.org/1999/xlink" content-type="arpha" xlink:type="simple">CB309D5F-1467-5ED9-92B5-C6CE48B2CFF7</object-id><label>Figure 8.</label><caption><p>Male adult (holotype) of <italic><tp:taxon-name><tp:taxon-name-part taxon-name-part-type="genus" reg="Stenochironomus">Stenochironomus</tp:taxon-name-part><tp:taxon-name-part taxon-name-part-type="species" reg="baishanzuensis">baishanzuensis</tp:taxon-name-part></tp:taxon-name></italic> Song &amp; Qi, sp. nov. <bold>A</bold> hypopygium in dorsal view <bold>B</bold> hypopygium in ventral view <bold>C</bold> superior volsella.</p></caption><graphic xmlns:xlink="http://www.w3.org/1999/xlink" xlink:href="zookeys-1104-093_article-81403__-g008.jpg" position="float" orientation="portrait" xlink:type="simple" id="oo_694000.jpg"><uri content-type="original_file" xlink:type="simple">https://binary.pensoft.net/fig/694000</uri></graphic></fig><p>Immature stages and female unknown.</p></tp:treatment-sec><tp:treatment-sec sec-type="remarks" id="SECID0EAAAI"><title>Remarks.</title><p>The male adult of <italic><tp:taxon-name><tp:taxon-name-part taxon-name-part-type="genus" reg="Stenochironomus">S.</tp:taxon-name-part><tp:taxon-name-part taxon-name-part-type="species" reg="baishanzuensis">baishanzuensis</tp:taxon-name-part></tp:taxon-name></italic> sp. nov. resembles that of <italic><tp:taxon-name><tp:taxon-name-part taxon-name-part-type="genus" reg="Stenochironomus">S.</tp:taxon-name-part><tp:taxon-name-part taxon-name-part-type="species" reg="gibbus">gibbus</tp:taxon-name-part></tp:taxon-name></italic> (Fabricius, 1794) in the structure of the hypopygium and the wing patterns, but can be separated by the following characters: straight and parallel-sided anal point, and legs bearing different patterns (Table <xref ref-type="table" rid="T4">4</xref>).</p></tp:treatment-sec><tp:treatment-sec sec-type="distribution" id="SECID0EABAI"><title>Distribution.</title><p>The species is currently known only from Zhejiang Province, Oriental China.</p></tp:treatment-sec><tp:treatment-sec><!--Section generated to contain objects referenced in tp:taxon-treatment.--><table-wrap id="T4" position="float" orientation="portrait"><label>Table 4.</label><caption><p>Main differences between <italic><tp:taxon-name><tp:taxon-name-part taxon-name-part-type="genus" reg="Stenochironomus">S.</tp:taxon-name-part><tp:taxon-name-part taxon-name-part-type="species" reg="annulus">annulus</tp:taxon-name-part></tp:taxon-name></italic> sp. nov., <italic><tp:taxon-name><tp:taxon-name-part taxon-name-part-type="genus" reg="Stenochironomus">S.</tp:taxon-name-part><tp:taxon-name-part taxon-name-part-type="species" reg="baishanzuensis">baishanzuensis</tp:taxon-name-part></tp:taxon-name></italic> sp. nov., <italic><tp:taxon-name><tp:taxon-name-part taxon-name-part-type="genus" reg="Stenochironomus">S.</tp:taxon-name-part><tp:taxon-name-part taxon-name-part-type="species" reg="gibbus">gibbus</tp:taxon-name-part></tp:taxon-name></italic>, and <italic><tp:taxon-name><tp:taxon-name-part taxon-name-part-type="genus" reg="Stenochironomus">S.</tp:taxon-name-part><tp:taxon-name-part taxon-name-part-type="species" reg="xianjuensis">xianjuensis</tp:taxon-name-part></tp:taxon-name></italic>.</p></caption><table id="TID0E6FBI" rules="all"><tbody><tr><th rowspan="1" colspan="1"/><th rowspan="1" colspan="1">Thorax vittae</th><th rowspan="1" colspan="1">Anal point</th><th rowspan="1" colspan="1">Legs pattern</th></tr><tr><td rowspan="1" colspan="1">
                      <italic>
                        <tp:taxon-name><tp:taxon-name-part taxon-name-part-type="genus" reg="Stenochironomus">S.</tp:taxon-name-part><tp:taxon-name-part taxon-name-part-type="species" reg="annulus">annulus</tp:taxon-name-part></tp:taxon-name>
                      </italic>
                    </td><td rowspan="1" colspan="1">Median vittae not obvious; lateral vittae with stripe pigmentation</td><td rowspan="1" colspan="1">Anal point straight and parallel-sided</td><td rowspan="1" colspan="1">With dark annulus on femur of P2 and P3</td></tr><tr><td rowspan="1" colspan="1">
                      <italic>
                        <tp:taxon-name><tp:taxon-name-part taxon-name-part-type="genus" reg="Stenochironomus">S.</tp:taxon-name-part><tp:taxon-name-part taxon-name-part-type="species" reg="baishanzuensis">baishanzuensis</tp:taxon-name-part></tp:taxon-name>
                      </italic>
                    </td><td rowspan="1" colspan="1">Median vittae with little pigmentation; lateral vittae with stripe pigmentation</td><td rowspan="1" colspan="1">Anal point straight and parallel-sided</td><td rowspan="1" colspan="1">Entire femur of P2 pale; femur of P3 brown</td></tr><tr><td rowspan="1" colspan="1">
                      <italic>
                        <tp:taxon-name><tp:taxon-name-part taxon-name-part-type="genus" reg="Stenochironomus">S.</tp:taxon-name-part><tp:taxon-name-part taxon-name-part-type="species" reg="gibbus">gibbus</tp:taxon-name-part></tp:taxon-name>
                      </italic>
                    </td><td rowspan="1" colspan="1">Thorax without pigmentation</td><td rowspan="1" colspan="1">Apex parallel-sided to slightly bulbous</td><td rowspan="1" colspan="1">Nearly 1/2 to entire femur of P2; basal 0.12–0.30 femur of P3 dark brown;</td></tr><tr><td rowspan="1" colspan="1">
                      <italic>
                        <tp:taxon-name><tp:taxon-name-part taxon-name-part-type="genus" reg="Stenochironomus">S.</tp:taxon-name-part><tp:taxon-name-part taxon-name-part-type="species" reg="xianjuensis">xianjuensis</tp:taxon-name-part></tp:taxon-name>
                      </italic>
                    </td><td rowspan="1" colspan="1">Thorax without median vittae; lateral vittae with stripe pigmentation</td><td rowspan="1" colspan="1">Apex of anal point swollen and rounded</td><td rowspan="1" colspan="1">Apical 1/4 of P2 and P3 brown</td></tr></tbody></table></table-wrap></tp:treatment-sec></tp:taxon-treatment>
