# Supplementary material for: ﻿Taxonomic study on the genus Stenochironomus Kieffer from the Baishanzu Nature Reserve, China (Diptera, Chironomidae)
Source: Zookeys. 2022 Jun 9;1104:93–113. doi: 10.3897/zookeys.1104.81403 (PMC9848771; doi:10.3897/zookeys.1104.81403)
Supplement: XML Treatment for Stenochironomus okialbus [file zookeys.1104.81403-treatment3.xml]

<!DOCTYPE tp:taxon-treatment
  PUBLIC "-//TaxonX//DTD Taxonomic Treatment Publishing DTD v0 20100105//EN" "tax-treatment-NSO.dtd">
<tp:taxon-treatment xmlns:tp="http://www.plazi.org/taxpub"><tp:treatment-meta><kwd-group><label>Taxon classification</label><kwd>
                <named-content content-type="kingdom">Animalia</named-content>
              </kwd><kwd>
                <named-content content-type="order">Diptera</named-content>
              </kwd><kwd>
                <named-content content-type="family">Chironomidae</named-content>
              </kwd></kwd-group><mixed-citation publication-type="journal"><person-group><name><surname>Song</surname><given-names>Chao</given-names></name><name><surname>Zhu</surname><given-names>Bin-Qing</given-names></name><name><surname>Moubayed-Breil</surname><given-names>Joel</given-names></name><name><surname>Lei</surname><given-names>Teng</given-names></name><name><surname>Qi</surname><given-names>Xin</given-names></name></person-group><article-title>﻿Taxonomic study on the genus <italic><tp:taxon-name><tp:taxon-name-part taxon-name-part-type="genus" reg="Stenochironomus">Stenochironomus</tp:taxon-name-part></tp:taxon-name></italic> Kieffer from the Baishanzu Nature Reserve, China (<tp:taxon-name><tp:taxon-name-part taxon-name-part-type="order">Diptera</tp:taxon-name-part></tp:taxon-name>, <tp:taxon-name><tp:taxon-name-part taxon-name-part-type="family">Chironomidae</tp:taxon-name-part></tp:taxon-name>)</article-title><source>Zookeys</source><day>09</day><month>06</month><year>2022</year><volume>1104</volume><fpage>93</fpage><lpage>113</lpage><pub-id pub-id-type="doi">10.3897/zookeys.1104.81403</pub-id></mixed-citation></tp:treatment-meta><tp:nomenclature><label>﻿</label><tp:taxon-name>
              <object-id xmlns:xlink="http://www.w3.org/1999/xlink" content-type="arpha" xlink:type="simple">E660BFC4-1161-56C1-9A67-A44404417C81</object-id>
              <tp:taxon-name-part taxon-name-part-type="genus" reg="Stenochironomus">Stenochironomus</tp:taxon-name-part>
              <tp:taxon-name-part taxon-name-part-type="species" reg="okialbus">okialbus</tp:taxon-name-part>
            </tp:taxon-name><tp:taxon-authority>Sasa, 1990</tp:taxon-authority><xref ref-type="fig" rid="F9">Figs 9</xref><xref ref-type="fig" rid="F10">, 10</xref><tp:nomenclature-citation-list><tp:nomenclature-citation><tp:taxon-name>
                  <tp:taxon-name-part taxon-name-part-type="genus" reg="Stenochironomus">Stenochironomus</tp:taxon-name-part>
                  <tp:taxon-name-part taxon-name-part-type="species" reg="okialbus">okialbus</tp:taxon-name-part>
                </tp:taxon-name><comment>Sasa, 1990: 122, fig. 10.</comment></tp:nomenclature-citation></tp:nomenclature-citation-list></tp:nomenclature><tp:treatment-sec sec-type="material" id="SECID0E6CAI"><title>Material examined.</title><p>3 male adults, collected by light trap in Zhejiang Province, Lishui City, Qingyuan County, Baishanzu National Nature Reserve, <named-content xmlns:xlink="http://www.w3.org/1999/xlink" content-type="dwc:verbatimCoordinates" xlink:type="simple"><named-content content-type="geo-json" specific-use="{&#34;type&#34;:&#34;Point&#34;,&#34;coordinates&#34;:[119.310000,27.760000]}" id="NCID0EIDAI" xlink:type="simple">27.76°N, 119.31°E</named-content></named-content>, 11–12.VIII.2020, leg. Song C.</p><fig id="F9" position="float" orientation="portrait"><object-id xmlns:xlink="http://www.w3.org/1999/xlink" content-type="doi" xlink:type="simple">10.3897/zookeys.1104.81403.figure9</object-id><object-id xmlns:xlink="http://www.w3.org/1999/xlink" content-type="arpha" xlink:type="simple">7076FCBB-C6A2-5BF0-A995-C742473972A2</object-id><label>Figure 9.</label><caption><p>Male adult of <italic><tp:taxon-name><tp:taxon-name-part taxon-name-part-type="genus" reg="Stenochironomus">Stenochironomus</tp:taxon-name-part><tp:taxon-name-part taxon-name-part-type="species" reg="okialbus">okialbus</tp:taxon-name-part></tp:taxon-name></italic> (in lateral view): new record to China</p></caption><graphic xmlns:xlink="http://www.w3.org/1999/xlink" xlink:href="zookeys-1104-093_article-81403__-g009.jpg" position="float" orientation="portrait" xlink:type="simple" id="oo_694001.jpg"><uri content-type="original_file" xlink:type="simple">https://binary.pensoft.net/fig/694001</uri></graphic></fig></tp:treatment-sec><tp:treatment-sec sec-type="description" id="SECID0EFEAI"><title>Diagnostic characters.</title><p><italic><tp:taxon-name><tp:taxon-name-part taxon-name-part-type="genus" reg="Stenochironomus">Stenochironomus</tp:taxon-name-part><tp:taxon-name-part taxon-name-part-type="species" reg="okialbus">okialbus</tp:taxon-name-part></tp:taxon-name></italic> differs from other related species by a combination of characters: wing with dark markings in the middle and apex; superior volsella short and small, spatulate, with four or five long setae; inferior volsella elongate, with 2–4 long setae and a slender terminal spine; posterior margin of tergite IX with 8–10 setae and eight spines.</p></tp:treatment-sec><tp:treatment-sec sec-type="description" id="SECID0EWEAI"><title>Description.</title><p>Male imago (N = 3). Total length 2.94–3.98, 3.62 mm. Wing length 1.80–1.85 mm. Total length / wing length 1.85–2.20, Wing length / length of pro-femur 178–1.88.</p><p><bold><italic>Coloration</italic></bold> (Fig. <xref ref-type="fig" rid="F8">8</xref>). Body almost pale yellowish or white, except postnotum with spot area and tergite <abbrev xmlns:xlink="http://www.w3.org/1999/xlink" xlink:title="inner verticals" id="ABBRID0EGFAI" xlink:type="simple">IV</abbrev>–VII brown; wing with dark pigmentation on median and apical parts; all legs pale yellow with dark knees and apex of tibia.</p><p><bold><italic>Head.</italic></bold><abbrev xmlns:xlink="http://www.w3.org/1999/xlink" xlink:title="antennal ratio" id="ABBRID0ERFAI" xlink:type="simple">AR</abbrev> 1.10–1.25, 1.12, ultimate flagellomere 430–660, 580 µm long. Temporal with 12–16, 14 setae, including 7–8, 7 inner verticals, 4–7, 6 outer verticals and 1–2, 2 postorbitals. Clypeus with 12–20, 17 setae. Tentorium 155–220, 190 μm long, 30–53, 44 μm wide. Palpomere lengths (μm): 33–48, 37; 40–65, 55; 123–195, 170; 85–125, 116; 130–218, 194. Palpomere ratio (5<sup>th</sup> /3<sup>rd</sup>) 1.05–1.21, 1.13.</p><p><bold><italic>Thorax.</italic></bold> Dorsocentrals 14–21, 18; acrostichals 9–12, 11; prealars 5–6, 6; Scutellum with 7–12 setae in two rows.</p><p><bold><italic>Wings</italic>.</bold><abbrev xmlns:xlink="http://www.w3.org/1999/xlink" xlink:title="venarum ratio, length of Cu / length of M." id="ABBRID0EHGAI" xlink:type="simple">VR</abbrev> 1.06–1.10, 1.08. Brachiolum with 1–2, 2 setae. Distribution of setae on veins: R, 20–29, 25; R1, 21–39, 31; R4+5, 49–53, 51. Squama with 10–18, 14 setae. Anal lobe normally developed.</p><p><bold><italic>Legs.</italic></bold> Fore leg: width at apex of tibia 53–63, 58 μm, tibia with blunt scale 35–50, 44 µm long. Mid leg: width at apex of tibia 53–70, 61 μm, tibia with two apical spurs 43–53, 48 and 45–58, 52 µm long. Hind leg: width at apex of tibia 58–73, 64 μm, tibia with two apical spurs 45–55, 51 and 45–56, 52 µm long. Lengths (in μm) and proportions of legs as in Table <xref ref-type="table" rid="T6">6</xref>.</p><table-wrap id="T6" position="float" orientation="portrait"><label>Table 6.</label><caption><p>Male adult of <italic><tp:taxon-name><tp:taxon-name-part taxon-name-part-type="genus" reg="Stenochironomus">Stenochironomus</tp:taxon-name-part><tp:taxon-name-part taxon-name-part-type="species" reg="okialbus">okialbus</tp:taxon-name-part></tp:taxon-name></italic>. Lengths (in µm) and proportions of legs (<italic>N</italic> = 3, except where otherwise stated).</p></caption><table id="TID0EHXBI" rules="all"><tbody><tr><th rowspan="1" colspan="1"/><th rowspan="1" colspan="1">P1</th><th rowspan="1" colspan="1">P2</th><th rowspan="1" colspan="1">P3</th></tr><tr><td rowspan="1" colspan="1">
                      <abbrev xmlns:xlink="http://www.w3.org/1999/xlink" xlink:title="femur" id="ABBRID0EHIAI" xlink:type="simple">Fe</abbrev>
                    </td><td rowspan="1" colspan="1">920–1310, 1150</td><td rowspan="1" colspan="1">790–1220, 1053</td><td rowspan="1" colspan="1">930–1350, 1183</td></tr><tr><td rowspan="1" colspan="1">
                      <abbrev xmlns:xlink="http://www.w3.org/1999/xlink" xlink:title="tibia" id="ABBRID0EZIAI" xlink:type="simple">Ti</abbrev>
                    </td><td rowspan="1" colspan="1">930–1210, 1050</td><td rowspan="1" colspan="1">730–1030, 913</td><td rowspan="1" colspan="1">870–1230, 1083</td></tr><tr><td rowspan="1" colspan="1">
                      <abbrev xmlns:xlink="http://www.w3.org/1999/xlink" xlink:title="tarsomere" id="ABBRID0ELJAI" xlink:type="simple">Ta</abbrev>
                      <sub>1</sub>
                    </td><td rowspan="1" colspan="1">1200–1640 (<italic>N</italic> = 2)</td><td rowspan="1" colspan="1">530–730, 653</td><td rowspan="1" colspan="1">710–990, 880</td></tr><tr><td rowspan="1" colspan="1">
                      <abbrev xmlns:xlink="http://www.w3.org/1999/xlink" xlink:title="tarsomere" id="ABBRID0ECKAI" xlink:type="simple">Ta</abbrev>
                      <sub>2</sub>
                    </td><td rowspan="1" colspan="1">590–810 (<italic>N</italic> = 2)</td><td rowspan="1" colspan="1">290–410, 360</td><td rowspan="1" colspan="1">380–520, 470</td></tr><tr><td rowspan="1" colspan="1">
                      <abbrev xmlns:xlink="http://www.w3.org/1999/xlink" xlink:title="tarsomere" id="ABBRID0EZKAI" xlink:type="simple">Ta</abbrev>
                      <sub>3</sub>
                    </td><td rowspan="1" colspan="1">500–680 (<italic>N</italic> = 2)</td><td rowspan="1" colspan="1">230–310, 277</td><td rowspan="1" colspan="1">290–410, 363</td></tr><tr><td rowspan="1" colspan="1">
                      <abbrev xmlns:xlink="http://www.w3.org/1999/xlink" xlink:title="tarsomere" id="ABBRID0EQLAI" xlink:type="simple">Ta</abbrev>
                      <sub>4</sub>
                    </td><td rowspan="1" colspan="1">450–650 (<italic>N</italic> = 2)</td><td rowspan="1" colspan="1">140–210, 180</td><td rowspan="1" colspan="1">180–250, 230</td></tr><tr><td rowspan="1" colspan="1">
                      <abbrev xmlns:xlink="http://www.w3.org/1999/xlink" xlink:title="tarsomere" id="ABBRID0EHMAI" xlink:type="simple">Ta</abbrev>
                      <sub>5</sub>
                    </td><td rowspan="1" colspan="1">210–300 (<italic>N</italic> = 2)</td><td rowspan="1" colspan="1">60–100, 87</td><td rowspan="1" colspan="1">80–110, 97</td></tr><tr><td rowspan="1" colspan="1">
                      <abbrev xmlns:xlink="http://www.w3.org/1999/xlink" xlink:title="leg ratio; Length of ta1 / length of tibia" id="ABBRID0E5MAI" xlink:type="simple">LR</abbrev>
                    </td><td rowspan="1" colspan="1">1.45–1.48 (<italic>N</italic> = 2)</td><td rowspan="1" colspan="1">0.70–0.73, 0.72</td><td rowspan="1" colspan="1">0.80–0.82, 0.81</td></tr><tr><td rowspan="1" colspan="1">
                      <abbrev xmlns:xlink="http://www.w3.org/1999/xlink" xlink:title="length of (femur + tibia + ta1) / length of (ta2 + ta3 + ta4 + ta5)" id="ABBRID0ETNAI" xlink:type="simple">BV</abbrev>
                    </td><td rowspan="1" colspan="1">1.63–1.69 (<italic>N</italic> = 2)</td><td rowspan="1" colspan="1">2.84–2.94, 2.90</td><td rowspan="1" colspan="1">2.69–2.75, 2.71</td></tr><tr><td rowspan="1" colspan="1">SV</td><td rowspan="1" colspan="1">1.42–1.46 (<italic>N</italic> = 2)</td><td rowspan="1" colspan="1">2.88–3.08, 3.00</td><td rowspan="1" colspan="1">2.53–2.61, 2.57</td></tr></tbody></table></table-wrap><p><bold><italic>Hypopygium</italic></bold> (Fig. <xref ref-type="fig" rid="F10">10</xref>). Anal point 110–125, 118 μm long, 43–60; wide, 52 µm width at base, 18–20, 18 µm at apex; slightly swollen and rounded apically. Tergite IX with 19–25, 22 long setae on median part; posterior margin of tergite IX with 6 strong setae and 3 spines. Laterosternite IX with 3–4, 4 setae. Transverse sternapodeme 35–48, 41 μm long; phallapodeme 85–95, 89 μm long. Gonocoxite 138–175, 159 μm long. Gonostylus 185–200, 196 μm long. Superior volsella short, 25–30, 28 μm long, 23–25, 24 μm wide, with 4–5 long setae. Inferior volsella linearly elongate, 183–220, 208 μm long, with 2–3 long setae and 1 stout terminal spine. <abbrev xmlns:xlink="http://www.w3.org/1999/xlink" xlink:title="hypopygium ratio, length of gonocoxite / length of gonostylus" id="ABBRID0E5OAI" xlink:type="simple">HR</abbrev> 0.74–0.86, 0.81; <abbrev xmlns:xlink="http://www.w3.org/1999/xlink" xlink:title="hypopygium value, total length / 10* length of gonostylus" id="ABBRID0ECPAI" xlink:type="simple">HV</abbrev> 1.58–1.97, 1.84.</p><fig id="F10" position="float" orientation="portrait"><object-id xmlns:xlink="http://www.w3.org/1999/xlink" content-type="doi" xlink:type="simple">10.3897/zookeys.1104.81403.figure10</object-id><object-id xmlns:xlink="http://www.w3.org/1999/xlink" content-type="arpha" xlink:type="simple">13BC8112-FABA-5072-98D7-411FD063E400</object-id><label>Figure 10.</label><caption><p>Male adult of <italic><tp:taxon-name><tp:taxon-name-part taxon-name-part-type="genus" reg="Stenochironomus">Stenochironomus</tp:taxon-name-part><tp:taxon-name-part taxon-name-part-type="species" reg="okialbus">okialbus</tp:taxon-name-part></tp:taxon-name></italic>. <bold>A</bold> hypopygium in dorsal view <bold>B</bold> hypopygium in ventral view <bold>C</bold> superior volsella.</p></caption><graphic xmlns:xlink="http://www.w3.org/1999/xlink" xlink:href="zookeys-1104-093_article-81403__-g010.jpg" position="float" orientation="portrait" xlink:type="simple" id="oo_694002.jpg"><uri content-type="original_file" xlink:type="simple">https://binary.pensoft.net/fig/694002</uri></graphic></fig></tp:treatment-sec><tp:treatment-sec sec-type="remarks" id="SECID0EEQAI"><title>Remarks.</title><p>The morphological characters of the Chinese specimens fit well with the original description and illustrations provided by <xref ref-type="bibr" rid="B25">Sasa (1990)</xref>: wing with two spotted areas; narrow dark rings on knee points; anal point slightly swollen and rounded. However, some relevant differentiating characters were observed within the examined specimens: the inferior volsella have only two or three long setae, while it bears four in the Japanese specimens; average values of the <abbrev xmlns:xlink="http://www.w3.org/1999/xlink" xlink:title="antennal ratio" id="ABBRID0EOQAI" xlink:type="simple">AR</abbrev> 1.10–1.25 are lower than 1.37–1.41 in the Japanese species.</p><p>According to the molecular data, specimen (LC462365) of <italic><tp:taxon-name><tp:taxon-name-part taxon-name-part-type="genus" reg="Stenochironomus">Stenochironomus</tp:taxon-name-part><tp:taxon-name-part taxon-name-part-type="species" reg="okialbus">okialbus</tp:taxon-name-part></tp:taxon-name></italic>, shows a large genetic distance to other specimens (up to 14%); as the specimen is not accessible it should be rechecked. The <abbrev xmlns:xlink="http://www.w3.org/1999/xlink" xlink:title="Kimura 2-Parameter" id="ABBRID0E6QAI" xlink:type="simple">K2P</abbrev> distance between Japanese and Chinese specimens is 1.7%, which well supports them as the same species.</p></tp:treatment-sec><tp:treatment-sec sec-type="distribution" id="SECID0EDRAI"><title>Distribution.</title><p>Oriental China (Zhejiang) and Japan.</p></tp:treatment-sec><tp:treatment-sec><!--Section generated to contain objects referenced in tp:taxon-treatment.--><fig id="F8" position="float" orientation="portrait"><object-id xmlns:xlink="http://www.w3.org/1999/xlink" content-type="doi" xlink:type="simple">10.3897/zookeys.1104.81403.figure8</object-id><object-id xmlns:xlink="http://www.w3.org/1999/xlink" content-type="arpha" xlink:type="simple">CB309D5F-1467-5ED9-92B5-C6CE48B2CFF7</object-id><label>Figure 8.</label><caption><p>Male adult (holotype) of <italic><tp:taxon-name><tp:taxon-name-part taxon-name-part-type="genus" reg="Stenochironomus">Stenochironomus</tp:taxon-name-part><tp:taxon-name-part taxon-name-part-type="species" reg="baishanzuensis">baishanzuensis</tp:taxon-name-part></tp:taxon-name></italic> Song &amp; Qi, sp. nov. <bold>A</bold> hypopygium in dorsal view <bold>B</bold> hypopygium in ventral view <bold>C</bold> superior volsella.</p></caption><graphic xmlns:xlink="http://www.w3.org/1999/xlink" xlink:href="zookeys-1104-093_article-81403__-g008.jpg" position="float" orientation="portrait" xlink:type="simple" id="oo_694000.jpg"><uri content-type="original_file" xlink:type="simple">https://binary.pensoft.net/fig/694000</uri></graphic></fig></tp:treatment-sec><ref-list><ref id="B25"><mixed-citation xmlns:xlink="http://www.w3.org/1999/xlink" xlink:type="simple"><person-group><name name-style="western"><surname>Sasa</surname><given-names>M</given-names></name></person-group> (<year>1990</year>) <article-title>Studies on the chironomid midges (<tp:taxon-name><tp:taxon-name-part taxon-name-part-type="order">Diptera</tp:taxon-name-part></tp:taxon-name>, <tp:taxon-name><tp:taxon-name-part taxon-name-part-type="family">Chironomidae</tp:taxon-name-part></tp:taxon-name>) of the Nansei Islands, southern.</article-title><source>The Japanese Journal of Experimental Medicine</source><volume>60</volume>: <fpage>111</fpage>–<lpage>165</lpage>.</mixed-citation></ref></ref-list></tp:taxon-treatment>
