# Supplementary material for: ﻿Taxonomic study on the genus Stenochironomus Kieffer from the Baishanzu Nature Reserve, China (Diptera, Chironomidae)
Source: Zookeys. 2022 Jun 9;1104:93–113. doi: 10.3897/zookeys.1104.81403 (PMC9848771; doi:10.3897/zookeys.1104.81403)
Supplement: XML Treatment for Stenochironomus linanensis [file zookeys.1104.81403-treatment4.xml]

<!DOCTYPE tp:taxon-treatment
  PUBLIC "-//TaxonX//DTD Taxonomic Treatment Publishing DTD v0 20100105//EN" "tax-treatment-NSO.dtd">
<tp:taxon-treatment xmlns:tp="http://www.plazi.org/taxpub"><tp:treatment-meta><kwd-group><label>Taxon classification</label><kwd>
                <named-content content-type="kingdom">Animalia</named-content>
              </kwd><kwd>
                <named-content content-type="order">Diptera</named-content>
              </kwd><kwd>
                <named-content content-type="family">Chironomidae</named-content>
              </kwd></kwd-group><mixed-citation publication-type="journal"><person-group><name><surname>Song</surname><given-names>Chao</given-names></name><name><surname>Zhu</surname><given-names>Bin-Qing</given-names></name><name><surname>Moubayed-Breil</surname><given-names>Joel</given-names></name><name><surname>Lei</surname><given-names>Teng</given-names></name><name><surname>Qi</surname><given-names>Xin</given-names></name></person-group><article-title>﻿Taxonomic study on the genus <italic><tp:taxon-name><tp:taxon-name-part taxon-name-part-type="genus" reg="Stenochironomus">Stenochironomus</tp:taxon-name-part></tp:taxon-name></italic> Kieffer from the Baishanzu Nature Reserve, China (<tp:taxon-name><tp:taxon-name-part taxon-name-part-type="order">Diptera</tp:taxon-name-part></tp:taxon-name>, <tp:taxon-name><tp:taxon-name-part taxon-name-part-type="family">Chironomidae</tp:taxon-name-part></tp:taxon-name>)</article-title><source>Zookeys</source><day>09</day><month>06</month><year>2022</year><volume>1104</volume><fpage>93</fpage><lpage>113</lpage><pub-id pub-id-type="doi">10.3897/zookeys.1104.81403</pub-id></mixed-citation></tp:treatment-meta><tp:nomenclature><label>﻿</label><tp:taxon-name>
              <object-id xmlns:xlink="http://www.w3.org/1999/xlink" content-type="arpha" xlink:type="simple">279D2BA2-9200-54DF-A2F6-092DFDB23967</object-id>
              <tp:taxon-name-part taxon-name-part-type="genus" reg="Stenochironomus">Stenochironomus</tp:taxon-name-part>
              <tp:taxon-name-part taxon-name-part-type="species" reg="linanensis">linanensis</tp:taxon-name-part>
            </tp:taxon-name><tp:taxon-authority>Qi, Lin, Liu &amp; Wang</tp:taxon-authority><tp:nomenclature-citation-list><tp:nomenclature-citation><tp:taxon-name>
                  <tp:taxon-name-part taxon-name-part-type="genus" reg="Stenochironomus">Stenochironomus</tp:taxon-name-part>
                  <tp:taxon-name-part taxon-name-part-type="species" reg="linanensis">linanensis</tp:taxon-name-part>
                </tp:taxon-name><comment><xref ref-type="bibr" rid="B20">Qi et al. (2015)</xref>: 114.</comment></tp:nomenclature-citation></tp:nomenclature-citation-list></tp:nomenclature><tp:treatment-sec sec-type="material" id="SECID0E4SAI"><title>Material examined.</title><p>3 male adults collected by light trap, leg. Qi X.; Zhejiang Province, Lishui City, Qingyuan County, Baishanzu National Nature Reserve, <named-content xmlns:xlink="http://www.w3.org/1999/xlink" content-type="dwc:verbatimCoordinates" xlink:type="simple"><named-content content-type="geo-json" specific-use="{&#34;type&#34;:&#34;Point&#34;,&#34;coordinates&#34;:[119.310000,27.760000]}" id="NCID0EGTAI" xlink:type="simple">27.76°N, 119.31°E</named-content></named-content>, 11–12.VIII.2020.</p></tp:treatment-sec><tp:treatment-sec sec-type="description" id="SECID0ELTAI"><title>Diagnostic characters.</title><p><italic><tp:taxon-name><tp:taxon-name-part taxon-name-part-type="genus" reg="Stenochironomus">Stenochironomus</tp:taxon-name-part><tp:taxon-name-part taxon-name-part-type="species" reg="linanensis">linanensis</tp:taxon-name-part></tp:taxon-name></italic> differs from other related species in having: wing transparent; body yellow; superior volsella finger-like with nine long setae; inferior volsella elongate, with four long setae and one strong terminal spine; tergite IX with 10–15 long setae located medially.</p></tp:treatment-sec><tp:treatment-sec sec-type="distribution" id="SECID0E3TAI"><title>Distribution.</title><p>Oriental China (Zhejiang).</p></tp:treatment-sec><ref-list><ref id="B20"><mixed-citation xmlns:xlink="http://www.w3.org/1999/xlink" xlink:type="simple"><person-group><name name-style="western"><surname>Qi</surname><given-names>X</given-names></name><name name-style="western"><surname>Lin</surname><given-names>X</given-names></name><name name-style="western"><surname>Liu</surname><given-names>YD</given-names></name><name name-style="western"><surname>Wang</surname><given-names>XH</given-names></name></person-group> (<year>2015</year>) <article-title>Two New species of <italic><tp:taxon-name><tp:taxon-name-part taxon-name-part-type="genus">Stenochironomus</tp:taxon-name-part></tp:taxon-name></italic> Kieffer (<tp:taxon-name><tp:taxon-name-part taxon-name-part-type="order">Diptera</tp:taxon-name-part></tp:taxon-name>, <tp:taxon-name><tp:taxon-name-part taxon-name-part-type="family">Chironomidae</tp:taxon-name-part></tp:taxon-name>) from Zhejiang, China.</article-title><source>ZooKeys</source><volume>479</volume>: <fpage>109</fpage>–<lpage>119</lpage>. <ext-link xlink:type="simple" ext-link-type="doi" xlink:href="10.3897/zookeys.479.8364">https://doi.org/10.3897/zookeys.479.8364</ext-link></mixed-citation></ref></ref-list></tp:taxon-treatment>
