# Supplementary material for: ﻿Taxonomic study on the genus Stenochironomus Kieffer from the Baishanzu Nature Reserve, China (Diptera, Chironomidae)
Source: Zookeys. 2022 Jun 9;1104:93–113. doi: 10.3897/zookeys.1104.81403 (PMC9848771; doi:10.3897/zookeys.1104.81403)
Supplement: XML Treatment for Stenochironomus satorui [file zookeys.1104.81403-treatment5.xml]

<!DOCTYPE tp:taxon-treatment
  PUBLIC "-//TaxonX//DTD Taxonomic Treatment Publishing DTD v0 20100105//EN" "tax-treatment-NSO.dtd">
<tp:taxon-treatment xmlns:tp="http://www.plazi.org/taxpub"><tp:treatment-meta><kwd-group><label>Taxon classification</label><kwd>
                <named-content content-type="kingdom">Animalia</named-content>
              </kwd><kwd>
                <named-content content-type="order">Diptera</named-content>
              </kwd><kwd>
                <named-content content-type="family">Chironomidae</named-content>
              </kwd></kwd-group><mixed-citation publication-type="journal"><person-group><name><surname>Song</surname><given-names>Chao</given-names></name><name><surname>Zhu</surname><given-names>Bin-Qing</given-names></name><name><surname>Moubayed-Breil</surname><given-names>Joel</given-names></name><name><surname>Lei</surname><given-names>Teng</given-names></name><name><surname>Qi</surname><given-names>Xin</given-names></name></person-group><article-title>﻿Taxonomic study on the genus <italic><tp:taxon-name><tp:taxon-name-part taxon-name-part-type="genus" reg="Stenochironomus">Stenochironomus</tp:taxon-name-part></tp:taxon-name></italic> Kieffer from the Baishanzu Nature Reserve, China (<tp:taxon-name><tp:taxon-name-part taxon-name-part-type="order">Diptera</tp:taxon-name-part></tp:taxon-name>, <tp:taxon-name><tp:taxon-name-part taxon-name-part-type="family">Chironomidae</tp:taxon-name-part></tp:taxon-name>)</article-title><source>Zookeys</source><day>09</day><month>06</month><year>2022</year><volume>1104</volume><fpage>93</fpage><lpage>113</lpage><pub-id pub-id-type="doi">10.3897/zookeys.1104.81403</pub-id></mixed-citation></tp:treatment-meta><tp:nomenclature><label>﻿</label><tp:taxon-name>
              <object-id xmlns:xlink="http://www.w3.org/1999/xlink" content-type="arpha" xlink:type="simple">13FC47D7-A5D7-56F4-81A3-A680CFACB207</object-id>
              <tp:taxon-name-part taxon-name-part-type="genus" reg="Stenochironomus">Stenochironomus</tp:taxon-name-part>
              <tp:taxon-name-part taxon-name-part-type="species" reg="satorui">satorui</tp:taxon-name-part>
            </tp:taxon-name><tp:taxon-authority>(Tokunaga &amp; Kuroda, 1936)</tp:taxon-authority><tp:nomenclature-citation-list><tp:nomenclature-citation><tp:taxon-name><tp:taxon-name-part taxon-name-part-type="genus" reg="Chironomus">Chironomus</tp:taxon-name-part> (<tp:taxon-name-part taxon-name-part-type="subgenus" reg="Stenochironomus">Stenochironomus</tp:taxon-name-part>) <tp:taxon-name-part taxon-name-part-type="species" reg="satorui">satorui</tp:taxon-name-part></tp:taxon-name><comment>Tokunaga &amp; Kuroda (1936): 2.</comment></tp:nomenclature-citation><tp:nomenclature-citation><tp:taxon-name>
                  <tp:taxon-name-part taxon-name-part-type="genus" reg="Stenochironomus">Stenochironomus</tp:taxon-name-part>
                  <tp:taxon-name-part taxon-name-part-type="species" reg="satorui">satorui</tp:taxon-name-part>
                </tp:taxon-name><comment><xref ref-type="bibr" rid="B19">Qi et al. (2011)</xref>: 226.</comment></tp:nomenclature-citation></tp:nomenclature-citation-list></tp:nomenclature><tp:treatment-sec sec-type="material" id="SECID0EGWAI"><title>Material examined.</title><p>2 male adults collected by light trap, leg. Song C., Zhejiang Province, Lishui City, Qingyuan County, Baishanzu National Nature Reserve, <named-content xmlns:xlink="http://www.w3.org/1999/xlink" content-type="dwc:verbatimCoordinates" xlink:type="simple"><named-content content-type="geo-json" specific-use="{&#34;type&#34;:&#34;Point&#34;,&#34;coordinates&#34;:[119.310000,27.760000]}" id="NCID0EPWAI" xlink:type="simple">27.76°N, 119.31°E</named-content></named-content>, 11–12.VIII.2020.</p></tp:treatment-sec><tp:treatment-sec sec-type="description" id="SECID0EUWAI"><title>Diagnostic characters.</title><p>Wing with median band; posterior edge of tergite IX with 14–15 long setae; anal point slender parallel-sided, with pointed apex; superior volsella short and finger-like, with four or five setae; inferior volsella with one median seta and three apical setae.</p></tp:treatment-sec><tp:treatment-sec sec-type="distribution" id="SECID0EZWAI"><title>Distribution.</title><p>China (Zhejiang, Hainan, Guizhou, Xizang); Japan.</p></tp:treatment-sec><ref-list><ref id="B19"><mixed-citation xmlns:xlink="http://www.w3.org/1999/xlink" xlink:type="simple"><person-group><name name-style="western"><surname>Qi</surname><given-names>X</given-names></name><name name-style="western"><surname>Shi</surname><given-names>SD</given-names></name><name name-style="western"><surname>Lin</surname><given-names>XL</given-names></name><name name-style="western"><surname>Wang</surname><given-names>XH</given-names></name></person-group> (<year>2011</year>) <article-title>The genus <italic><tp:taxon-name><tp:taxon-name-part taxon-name-part-type="genus">Stenochironomus</tp:taxon-name-part></tp:taxon-name></italic> Kieffer (<tp:taxon-name><tp:taxon-name-part taxon-name-part-type="order">Diptera</tp:taxon-name-part></tp:taxon-name>: <tp:taxon-name><tp:taxon-name-part taxon-name-part-type="family">Chironomidae</tp:taxon-name-part></tp:taxon-name>) with three newly recorded species from China.</article-title><source>Entomotaxonomia</source><volume>33</volume>(<issue>3</issue>): <fpage>220</fpage>–<lpage>330</lpage>.</mixed-citation></ref></ref-list></tp:taxon-treatment>
